# Supplementary material for: Complete genome sequence data of tropical thermophilic bacterium Parageobacillus caldoxylosilyticus ER4B
Source: Data Brief. 2021 Dec 25;40:107764. doi: 10.1016/j.dib.2021.107764 (PMC8724967; doi:10.1016/j.dib.2021.107764)
Supplement: Supplementary file 1 [file mmc1.xlsx]

## Sheet: Sheet1
	Code	Description	Count	%
	J	Translation, ribosomal structure and biogenesis	161	4.22
	A	RNA processing and modification	0	0
	K	Transcription	223	5.84
	B	Chromatin structure and dynamics	1	0.03
	L	Replication, recombination and repair	256	6.7
	D	Cell cycle control, cell division, chromosome partitioning	32	0.84
	Y	Nuclear structure	0	0
	Z	Cytoskeleton	221	5.79
	V	Defense mechanisms	31	0.81
	T	Signal transduction mechanisms	119	3.12
	N	Cell motility	42	1.1
	M	Cell wall/membrane/envelope biogenesis	149	3.9
	W	Extracellular structures	0	0
	U	Intracellular trafficking, secretion, and vesicular transport	32	0.84
	O	Posttranslational modification, protein turnover, chaperones	116	3.04
	C	Energy production and conversion	221	5.79
	G	Carbohydrate transport and metabolism	216	5.66
	E	Amino acid transport and metabolism	342	8.96
	F	Nucleotide transport and metabolism	88	2.3
	H	Coenzyme transport and metabolism	121	3.17
	I	Lipid transport and metabolism	120	3.14
	P	Inorganic ion transport and metabolism	176	4.61
	Q	Secondary metabolites biosynthesis, transport and catabolism	68	1.78
	R	General function prediction only	0	0
	S	Function unknown	1084	28.38
	Figure 3: Functional distribution of genes within the P. caldoxylosilyticus ER4B genome classified by clusters of orthologous groups (COG).
